# Supplementary material for: Comparison of Follicular Helper T-Cell Markers with the Expression of the Follicular Homing Marker CXCR5 in Peripheral T-Cell Lymphomas—A Reappraisal of Follicular Helper T-Cell Lymphomas
Source: Int J Mol Sci. 2023 Dec 28;25(1):428. doi: 10.3390/ijms25010428 (PMC10778845; doi:10.3390/ijms25010428)
Supplement: Supplementary file 1 [file ijms-25-00428-s001.zip]

Archive with 1 entries (1 files):
- ijms-2776214-supplementary.xlsx
