# Supplementary material for: Comparison of Follicular Helper T-Cell Markers with the Expression of the Follicular Homing Marker CXCR5 in Peripheral T-Cell Lymphomas—A Reappraisal of Follicular Helper T-Cell Lymphomas
Source: Int J Mol Sci. 2023 Dec 28;25(1):428. doi: 10.3390/ijms25010428 (PMC10778845; doi:10.3390/ijms25010428)
Supplement: Supplementary file 1 [file ijms-25-00428-s001.zip › ijms-2776214-supplementary.xlsx]

## Sheet: Munka1
Case	Sex/Age (years)	Localization	Revised primary diagnosis	B-cell proliferation	Relapse/Follow-up	T-cell clonality	B-cell clonality	Others
1	Male/53	LN	TFHL-AI-1	0	0	Monoclonal	Polyclonal	0
2	Male/33	LN	TFHL-AI-1	0	TFHL-AI-1; TFHL-NOS	Monoclonal	0	0
3	Male/71	LN	TFHL-AI-1	0	TFHL-AI-1	0	0	0
4	Female/68	LN	TFHL-AI-1	0	0	Monoclonal	0	0
5	Female/82	LN	TFHL-AI-1	0	0	Monoclonal	0	0
6	Female/53	LN	TFHL-AI-1	0	TFHL-AI-1, TFHL-AI-1	Monoclonal	0	0
7	Male/65	LN	TFHL-AI-2 type A	0	0	Monoclonal	0	0
8	Female/85	LN	TFHL-AI-2 type A	0	0	Monoclonal	0	Eosiniphilia
9	Male/36	LN, BM, skin	TFHL-AI-2 type A	0	TFHL-AI-3	Monoclonal	Polyclonal	EBV+ mucocutaneous ulcer (rectum)
10	Male/49	LN	TFHL-AI-2 type A	Primary follicle-like small B-cell hyperplasia	0	Monoclonal	0	0
11	Female/64	LN	TFHL-AI-2 type A (tumor cell-ric)	0	0	Monoclonal	0	0
12	Male/54	LN, BM	TFHL-AI-2 type A	0	TFHL-AI-2 type B	Monoclonal	0	0
13	Male/79	LN	TFHL-AI-2 type A	EBV-negative polyclonal B-cell proliferation	0	Monoclonal	Polyclonal	0
14	Female/67	LN	TFHL-AI-2 type A (tumor cell-ric)	0	0	0	0	0
15	Male/55	LN	TFHL-AI-2 type B	0	0	Monoclonal	Polyclonal	0
16	Male/68	LN, BM	TFHL-AI-2 type A (tumor cell-ric)	EBV+ gastric DLBCL	0	Monoclonal	Polyclonal	EBV+ gastric DLBCL
17	Female/75	LN	TFHL-AI-2 type B	Small B-cell hyperplasia in the paracortex	0	Polyclonal	Polyclonal	0
18	Male//84	LN	TFHL-AI-2 type B	EBV+ polymorphic B-cell proliferation	0	Monoclonal	Polyclonal	0
19	Male/43	LN	TFHL-AI-2 type B	DLBCL-like	TFHL-AI-2 type B	Monoclonal	Monoclonal	00:00:00
20	Female/81	LN, BM	TFHL-AI-2 type B	0	0	0	0	0
21	Female/80	LN	TFHL-AI-2 type B (tumor cell-rich)	0	0	Monoclonal	0	0
22	Female/73	LN	TFHL-AI-2 type B	Polymorphic monotypic B-cell proliferation	0	Polyclonal	Monoclonal	0
23	Female/72	LN	TFHL-AI-2 type B	0	0	Monoclonal	Polyclonal	0
24	Male/77	LN	TFHL-AI-2 type B	0	TFHL-AI-2 type B	Monoclonal	Polyclonal	0
25	Female/71	LN	TFHL-AI-2 type B	EBV-negative large B-cell proliferation	0	Monoclonal	Polyclonal	0
26	Male/57	LN	TFHL-AI-2 type B (tumor cell-rich)	EBV+ polymorphic B-cell proliferation	TFHL-NOS (CXCR5-)	Monoclonal	Polyclonal	0
27	Female/78	LN, BM	TFHL-AI-2 type B	0	0	Monoclonal	Polyclonal	0
28	Female/74	LN	TFHL-AI-2 type B	0	0	Polyclonal	0	0
29	Male/71	LN	TFHL-AI-2 type B	EBV+ kappa-restricted polymorphic B-cell proliferation	0	Monoclonal	Monoclonal	0
30	Male/71	LN	TFHL-AI-2 type B	EBV+ polymorphic B-cell proliferation	0	Monoclonal	0	0
31	Male/77	LN	TFHL-AI-2 type B (tumor cell-rich)	0	0	0	0	0
32	Male/56	LN	TFHL-AI-3	0	0	Monoclonal	0	0
33	Male/64	LN	TFHL-AI-3	0	0	Monoclonal	Polyclonal	0
34	Female/74	LN	TFHL-AI-3	EBV-negative polymorphic B-cell proliferation	0	Monoclonal	Monoclonal	0
35	Female/59	LN	TFHL-AI-3	IgD+ small B-cell hyperplasia	0	Monoclonal	Polyclonal	0
36	Male/77	LN	TFHL-AI-3	Polytypic plasmacytosis	0	Monoclonal	Polyclonal	0
37	Female/63	LN	TFHL-AI-3	0	0	Monoclonal	Monoclonal	0
38	Male/58	LN	TFHL-AI-3 (tumor cell-rich)	0	0	Monoclonal	Polyclonal	0
39	Female/43	LN, BM	TFHL-AI-3	0	TFHL-AI-3 (tumor cell-rich)	Monoclonal	0	0
40	Male/74	LN, BM	TFHL-AI-3	0	0	Monoclonal	Polyclonal	Eosinophilia
41	Male/74	LN	TFHL-AI-3	0	0	Monoclonal	0	0
42	Male/73	LN, BM	TFHL-AI-3	0	0	Monoclonal	Polyclonal	0
43	Female/70	LN	TFHL-AI-3 (tumor cell-rich)	0	0	Monoclonal	Monoclonal	Skin Kaposi's sarcoma
44	Male/80	LN	TFHL-AI-3 (tumor cell-rich)	0	0	Monoclonal	Polyclonal	0
45	Female/67	LN	TFHL-AI-3 (tumor cell-rich)	0	0	Monoclonal	Polyclonal	0
46	Male/69	LN	TFHL-AI-3 (tumor cell-rich)	0	0	Monoclonal	Polyclonal	0
47	Male/60	LN	TFHL-AI-3	0	0	Monoclonal	Polyclonal	0
48	Female/76	LN	TFHL-AI-3	0	0	Monoclonal	Monoclonal	0
49	Female/76	LN	TFHL-AI-3	EBV+ polymorphic B-cell accumulation (20%)	0	Monoclonal	0	0
50	Male/78	LN	TFHL-AI-3	EBV-negative polymorphic B-cell accumulation (20%)	0	Monoclonal	Polyclonal	0
51	Male/80	LN	TFHL-AI-3 (tumor cell-rich)	0	0	Monoclonal	0	0
52	Male/67	LN, BM	TFHL-AI-3	0	0	Monoclonal	0	0
53	Female/74	LN	TFHL-AI-3 (tumor cell-rich)	0	0	Monoclonal	0	0
54	Male/52	LN	TFHL-AI-3	0	0	Monoclonal	0	0
55	Female/81	LN	TFHL-AI-3 (tumor cell-rich)	0	0	Monoclonal	0	0
56	Male/58	LN	TFHL-AI-3	0	0	Monoclonal	0	0
57	Male/65	LN	TFHL-AI-3	0	0	Monoclonal	0	0
58	Male/42	LN	TFHL-F	0	TFHL-AI-2 type B	Monoclonal	Polyclonal	0
59	Female/55	LN	TFHL-F	0	TFHL-AI-2 type A	Monoclonal	Polyclonal	0
60	Female/76	LN	TFHL-F	0	0	Monoclonal	0	0
61	Male/75	LN, BM	TFHL-F	0	0	Monoclonal	0	0
62	Male/62	LN, BM	TFHL-F	0	TFHL-F	Polyclonal	0	0
63	Female/74	LN, BM	TFHL-F	0	0	Polyclonal	0	0
64	Male/85	LN	TFHL-NOS (monomorphic) type A	0	0	0	0	0
65	Femael/81	LN	TFHL-NOS (monomorphic) type A	0	0	0	0	0
66	Male/66	LN	TFHL-NOS (monomorphic) type A	0	0	0	0	0
67	Male/64	LN	TFHL-NOS (T-zone) type B	0	0	0	0	0
68	Female/66	LN	TFHL-NOS (T-zone) type B	0	0	Monoclonal	0	0
69	Female/68	LN	TFHL-NOS (T-zone) type B	0	0	0	0	0
70	Male/82	LN	TFHL-NOS (T-zone) type B	0	0	0	0	0
71	Mael/79	LN	TFHL-NOS (T-zone) type B (tumor cell-trich)	0	0	Polyclonal	0	0
72	Male/65	LN	TFHL-NOS (polymorphic) type C	0	0	Monoclonal	Polyclonal	0
73	Female/50	LN	TFHL-NOS (polymorphic) type C	0	0	Monoclonal	0	0
74	Female/90	LN	TFHL-NOS (polymorphic) type C	EBV+ polymorphic B-cell accumulation (30%)	0	Monoclonal	Polyclonal	0
75	Female/75	LN	TFHL-NOS (polymorphic) type C	Polyclonal plasmacytosis (20%)	0	Monoclonal	0	0
76	Male/73	LN	TFHL-NOS (polymorphic) type C	Polyclonal plasmacytosis (20%)	0	Monoclonal	Polyclonal	Eosinophilia
77	Male/76	LN, BM	TFHL-NOS (polymorphic) type C	0	0	Monoclonal	0	0
78	Male/67	LN	TFHL-NOS (polymorphic) type C	0	0	Polyclonal	0	0
79	Female/85	LN	TFHL-NOS (polymorphic) type C	0	0	0	0	0
